# Supplementary material for: The chemiluminescence based Ziplex® automated workstation focus array reproduces ovarian cancer Affymetrix GeneChip® expression profiles
Source: J Transl Med. 2009 Jul 6;7:55. doi: 10.1186/1479-5876-7-55 (PMC2724495; doi:10.1186/1479-5876-7-55)
Supplement: Additional file 1 — Sample description. RNA samples used in the expression analyses. [file 1479-5876-7-55-S1.xls]

## Sheet: Sheet1
Additional File 1: Sample description
Number1	Sample2	Description	RIN Number3
MG0001	TOV-21G P56	EOC (clear cell subtype) cell line	not available
MG0002	TOV-81D P14	EOC (serous subtype) cell line	10
MG0003	OV-90 P54	EOC (undifferentiated adenocarincoma)cell line	9.5
MG0004	TOV-112D P87	EOC (endometrioid subtype) cell line	9.5
MG0005	NOSE-61 P7	Primary culture of normal ovarian surface epithelial cells (NOSE)	8.6
MG0006	NOSE-116G P13	Primary culture of normal ovarian surface epithelial cells (NOSE)	9.5
MG0007	NOSE-207G P8	Primary culture of normal ovarian surface epithelial cells (NOSE)	9.3
MG0008	NOSE-436G P12	Primary culture of normal ovarian surface epithelial cells (NOSE)	10
MG0009	NOSE-504D P8	Primary culture of normal ovarian surface epithelial cells (NOSE)	9.6
MG0010	NOSE-653G P8	Primary culture of normal ovarian surface epithelial cells (NOSE)	9.7
MG0011	NOSE-848D P4	Primary culture of normal ovarian surface epithelial cells (NOSE)	9.4
MG0012	NOSE-910G P5	Primary culture of normal ovarian surface epithelial cells (NOSE)	9.2
MG0013	NOSE-1181 P6	Primary culture of normal ovarian surface epithelial cells (NOSE)	7.6
MG0014	NOSE-1275G P4	Primary culture of normal ovarian surface epithelial cells (NOSE)	10
MG0015	NOSE-1697G P3	Primary culture of normal ovarian surface epithelial cells (NOSE)	10
MG0016	NOSE-1698G P4	Primary culture of normal ovarian surface epithelial cells (NOSE)	10
MG0017	TOV-800EP	Malignant serous adenocarcinoma tissue (TOV)	8
MG0018	TOV-908D	Malignant serous adenocarcinoma tissue (TOV)	7.2
MG0019	TOV-1054G	Malignant serous adenocarcinoma tissue (TOV)	8.2
MG0020	TOV-1095D	Malignant serous adenocarcinoma tissue (TOV)	8.4
MG0021	TOV-1108D	Malignant serous adenocarcinoma tissue (TOV)	8.4
MG0022	TOV-1118D	Malignant serous adenocarcinoma tissue (TOV)	8.1
MG0023	TOV-1127G	Malignant serous adenocarcinoma tissue (TOV)	8.8
MG0024	TOV-1142D	Malignant serous adenocarcinoma tissue (TOV)	9.5
MG0025	TOV-1148G	Malignant serous adenocarcinoma tissue (TOV)	8.3
MG0026	TOV-1150G	Malignant serous adenocarcinoma tissue (TOV)	2.6
MG0027	TOV-1247	Malignant serous adenocarcinoma tissue (TOV)	8.7
MG0028	TOV-1666D	Malignant serous adenocarcinoma tissue (TOV)	8.4
1Codified sample number. 2Passage (P) number is included for cultured samples. 3RNA Integrity Number.
