# Supplementary material for: The chemiluminescence based Ziplex® automated workstation focus array reproduces ovarian cancer Affymetrix GeneChip® expression profiles
Source: J Transl Med. 2009 Jul 6;7:55. doi: 10.1186/1479-5876-7-55 (PMC2724495; doi:10.1186/1479-5876-7-55)
Supplement: Additional file 2 — Genes for normalization. Differential expression between NOSE and TOV in the raw data (log2 ratios, and T-test). [file 1479-5876-7-55-S2.xls]

## Sheet: Sheet1
Additional File 2: Genes for normalization
Genes for normalization of expression data	mean NOSE	mean TOV	log2 TOV/NOSE	T-test	Probes selected for data normalization
102-3038 PARK7 NM_007262	954.645	963.592	0.0134569	0.924398	*
102-3039 PARK7 NM_007262	1092.24	1043.79	-0.0654513	0.646104	*
102-3040 PARK7 NM_007262	133.545	118.367	-0.174068	0.271758	*
102-3063 PI4KB NM_002651	10.1273	9.54167	-0.0859325	0.689038
102-3064 PI4KB NM_002651	25.3455	28	0.1437	0.483896
102-3065 PI4KB NM_002651	44.8727	43.2333	-0.0536948	0.726433	*
102-3041 TBCB NM_001281	251.4	337.083	0.423121	0.0302229
102-3042 TBCB NM_001281	935.1	879	-0.0892575	0.608954	*
102-3043 TBCB NM_001281	114.555	94.0917	-0.283896	0.116455	*
102-3051 ANAPC5 NM_016237	1493.53	2100.02	0.491677	0.0109477
102-3052 ANAPC5 NM_016237	156.482	135.392	-0.208856	0.198593
102-3053 ANAPC5 NM_016237	279.482	188.25	-0.570105	0.00142594
102-2047 OAZ1 NM_004152	1969.95	952.442	-1.04845	0.000240686
102-2048 OAZ1 NM_004152	2120.58	1031.06	-1.04033	3.5515e-05
102-3050 OAZ1 NM_004152	828.782	455.4	-0.863858	0.000297735
102-3044 DYNLL1 NM_003746	1798.43	1392.35	-0.369214	0.00447971
102-3045 DYNLL1 NM_003746	1022.47	854.575	-0.258783	0.0249504
102-3046 DYNLL1 NM_003746	553.345	439.558	-0.332126	0.00153318
102-3060 ACTB NM_001101	7839.39	4005.56	-0.968738	1.89108e-06
102-3061 ACTB NM_001101	4472.73	1990.01	-1.16838	1.20253e-05
102-3047 XPO6 NM_015171	94.9	51.7583	-0.874617	3.7654e-06
102-3048 XPO6 NM_015171	412.918	252.342	-0.710478	0.000202282
102-3049 XPO6 NM_015171	19.1909	10.8417	-0.823836	0.00113615
102-1025 UBC_A	2248.96	2406.53	0.0976911	0.487115	*
102-1025 UBC_B	2462.27	2475.3	0.00761282	0.959431	*
102-1026 GAPD_A	8181.83	6372.21	-0.36063	0.0120862
102-1026 GAPD_B	7391.09	6271.08	-0.237075	0.0624424
102-1426 POLR2A	208.191	147.742	-0.49483	0.00143517
