# Supplementary material for: The chemiluminescence based Ziplex® automated workstation focus array reproduces ovarian cancer Affymetrix GeneChip® expression profiles
Source: J Transl Med. 2009 Jul 6;7:55. doi: 10.1186/1479-5876-7-55 (PMC2724495; doi:10.1186/1479-5876-7-55)
Supplement: Additional file 7 — Correlation analysis of Ziplex versus Affymetrix gene expression data. Correlation analysis for all genes including p-value and R-squared. [file 1479-5876-7-55-S7.xls]

## Sheet: Sheet1
Additional File 7: Correlation analysis of Ziplex versus Affymetrix gene expression data
Gene	N	Intercept	Slope	p-value	R-squared	Correlation
ALDH1A3	21	-0.769168	1.12507	2.44249e-15	0.965456	0.956071
AMOTL2	26	0.235372	0.763078	6.46937e-07	0.650671	0.85935
APOE	18	-0.421609	0.990977	2.77945e-09	0.896193	0.9815
ATG3	26	0.693386	0.607955	0.00432144	0.29266	0.546999
ATP1B3	26	1.11027	0.579367	1.74111e-05	0.54342	0.692867
BDKRB1	26	0.169352	0.744998	1.14313e-10	0.82843	0.993122
BRAF	26	0.788766	0.485406	0.0111298	0.239697	0.514712
BRCA1	22	-0.0114918	0.849188	2.52547e-10	0.87031	0.931485
BRCA2	24	0.532116	0.394995	0.00240941	0.348069	0.702441
BTN3A2	26	0.483072	0.533205	0.00959011	0.248213	0.68245
C1QTNF1	16	1.45142	0.517824	0.000998674	0.550547	0.791744
CCL2	21	-0.833	1.10331	5.0457e-09	0.841037	0.972138
CCND2	25	0.204311	0.84269	2.14051e-13	0.907794	0.967387
CCND3	26	0.333475	0.872097	5.48658e-06	0.58421	0.87181
CD24	19	-1.07363	1.04568	5.72875e-14	0.966425	0.960744
CD300A	17	0.666694	0.55576	6.8462e-05	0.663548	0.877382
CDKN1A	26	-0.735214	1.35202	1.55875e-13	0.900677	0.977378
CEP70	26	0.290885	0.638739	2.56861e-09	0.778156	0.944624
COL1A1	25	-0.102223	1.13456	1.03404e-08	0.766024	0.772662
CP	23	-0.627831	1.03212	1.74816e-12	0.910612	0.762504
CRKL	26	0.659792	0.647406	5.61091e-05	0.498238	0.982272
DAPK1	26	0.711957	0.654745	1.41547e-06	0.627617	0.80351
ERBB2	26	0.531949	0.844482	3.47122e-11	0.844538	0.952408
EVI1	18	-0.286805	0.927231	2.21112e-12	0.957304	0.974683
FSTL1	26	-0.423628	0.983441	6.31185e-09	0.761097	0.920971
GBE1	26	0.00597693	0.960374	2.78444e-13	0.895775	0.950449
HEG1	26	-0.653828	1.03973	0	0.953357	0.92135
HSPD1	26	1.8361	0.442664	1.33161e-06	0.629467	0.940373
ICAM2	24	0.619969	0.569119	0.00519192	0.30439	0.764475
IGFBP4	26	-0.275354	1.21648	8.64218e-11	0.832352	0.903477
IGHG3	17	-1.47351	1.89147	2.35653e-08	0.881907	0.948644
IGKC	25	-0.834083	1.30581	5.38236e-13	0.900124	0.936235
IL18	15	-0.677849	0.950432	6.99219e-06	0.799313	0.942355
IL1B	26	0.796582	0.609987	3.5572e-08	0.724578	0.925798
IL8	26	-1.09636	1.15842	8.1668e-11	0.833135	0.90022
JUND	26	0.358195	0.791057	4.99205e-11	0.839793	0.847347
KRAS	26	1.06101	0.524256	1.28791e-06	0.630474	0.968092
LSM12	26	0.632319	0.592963	0.0367532	0.169316	0.290719
LXN	25	-0.332918	1.06008	8.17026e-09	0.770713	0.895508
LZTR1	26	0.393433	0.780376	1.34304e-08	0.745775	0.968082
MLH1	26	1.36649	0.382765	0.00962631	0.247998	0.569144
MRC2	26	-0.0247384	0.932617	2.8644e-09	0.776154	0.9345
MSH2	26	0.600462	0.426214	7.64057e-05	0.485636	0.680765
MSH6	24	1.43648	0.129549	0.55007	0.0164714	0.145859
MSN	26	-0.550182	1.16824	2.60613e-10	0.816335	0.932692
MYC	26	0.664862	0.690479	3.67352e-06	0.597545	0.684918
MYH10	26	1.22215	0.564135	0.000230908	0.438058	0.662228
MYNN	26	0.866679	0.508837	7.20986e-05	0.488027	0.749857
NSF	26	0.190985	0.794719	0.000975186	0.370132	0.737026
NUP85	26	-0.0660218	0.981769	4.66218e-11	0.840696	0.962095
OSBPL11	26	1.03296	0.3712	0.00112636	0.362956	0.754478
P4HB	26	0.181538	0.867987	6.71907e-13	0.887879	0.942896
PAFAH1B1	26	0.368427	0.659786	0.000187357	0.447347	0.805472
PCOLCE2	25	0.220149	0.701842	1.03915e-07	0.714806	0.977056
PDPN	11	-0.999536	1.3475	0.000724186	0.736444	0.8855
PFN2	26	0.0313938	0.989748	4.38233e-07	0.661618	0.836208
PGAM1	26	0.252117	0.908293	1.08358e-13	0.903619	0.953066
PI4KA	26	-0.515347	1.08156	2.7127e-11	0.847678	0.998378
PLOD2	26	0.230578	0.876231	2.26263e-13	0.897557	0.960326
PLP2	26	-0.4891	1.19139	2.0521e-08	0.736754	0.845149
PSMD3	26	-2.38265	1.62258	1.39364e-08	0.745001	0.920056
PTGIS	26	-0.0248174	0.890102	0	0.967308	0.971608
PTRF	26	-1.47565	1.89522	5.38614e-09	0.764197	0.935203
RAB5C	26	1.16368	0.545885	0.0762681	0.125121	0.474608
RB1	26	0.144463	0.743786	1.58383e-06	0.62419	0.812961
RGS1	14	0.240348	0.790909	2.53457e-06	0.852028	0.93385
RGS4	13	0.415961	0.662871	0.111377	0.21407	0.588266
RNF7	26	1.47214	0.394104	0.168765	0.0774014	0.162827
RPL24	26	1.48095	0.557462	3.90572e-05	0.512656	0.711884
SELT	26	1.53213	0.391388	0.376823	0.0326803	0.683961
SEPT9	26	1.45575	0.553512	0.000347025	0.419545	0.621526
SERPIND1	13	-1.63612	1.31275	2.77487e-05	0.80996	0.998359
SERPINE1	24	-0.367641	1.16613	1.33227e-15	0.948484	0.884868
SLC16A3	26	0.172532	1.04906	2.95319e-14	0.91348	0.926151
SNX4	26	1.04588	0.247779	0.1715	0.0764554	0.605853
SPARC	26	-0.85028	1.12172	1.79856e-14	0.91696	0.925526
SPON1	14	0.298806	0.890359	2.14786e-06	0.856008	0.973261
SR140	25	1.70487	0.378591	0.000137036	0.47555	0.67599
STAT1	26	-0.777393	1.3413	3.1531e-11	0.845769	0.916527
TFF1	25	-0.0144121	0.592769	0.00424362	0.304461	0.985807
TFRC	26	1.70887	0.470521	0.000358094	0.418095	0.748787
THBS2	25	0.505179	0.840966	1.01142e-10	0.842943	0.919864
TIMM22	24	1.24693	0.111395	0.778661	0.00366652	0.226332
TMEM158	24	-0.110224	0.946172	1.39178e-12	0.902126	0.976597
TMEM97	26	0.163779	0.989181	1.23495e-10	0.82733	0.955348
TOMM70A	26	1.55611	0.398641	0.000130609	0.463054	0.853125
TP53	21	0.932933	0.239655	0.659422	0.0104398	0.0227285
TRAF4	25	1.23174	0.149216	0.807167	0.00264366	0.166643
VAT1	26	0.016053	1.1904	7.54952e-15	0.922774	0.963305
VGLL3	18	0.610347	0.477506	8.43947e-07	0.789374	0.866255
WSB1	26	-0.189654	1.03626	5.14397e-05	0.501732	0.797859
XIST	25	0.755639	0.467636	0.0015619	0.358633	0.707651
ZNF74	25	0.0562755	0.816509	1.32637e-09	0.803917	0.997835
